# Supplementary material for: Analysis of Chinese Consumers’ Nutrition Facts Table Use Behavior Based on Knowledge-Attitude-Practice Model
Source: Int J Environ Res Public Health. 2021 Nov 22;18(22):12247. doi: 10.3390/ijerph182212247 (PMC8625815; doi:10.3390/ijerph182212247)
Supplement: Supplementary file 1 [file ijerph-18-12247-s001.zip]

Archive with 1 entries (1 files):
- ijerph-1390965-supplementary.pdf
